# Supplementary material for: Delineating network integration and segregation in the pathophysiology of functional neurological disorder
Source: Brain Commun. 2025 May 21;7(3):fcaf195. doi: 10.1093/braincomms/fcaf195 (PMC12107243; doi:10.1093/braincomms/fcaf195)
Supplement: fcaf195_Supplementary_Data [file fcaf195_supplementary_data.zip]

Archive with 2 entries (2 files):
- Supplementary_tables_and_legend_for_Supplementary_Figure_1.docx
- Supplementary_Figure_1.tif
